# Supplementary material for: The Complex Role of Mast Cells in Head and Neck Squamous Cell Carcinoma: A Systematic Review
Source: Medicina (Kaunas). 2024 Jul 19;60(7):1173. doi: 10.3390/medicina60071173 (PMC11279237; doi:10.3390/medicina60071173)
Supplement: Supplementary file 1 [file medicina-60-01173-s001.zip]

Archive with 1 entries (1 files):
- medicina-3051693-supplementary.jpeg
